# Supplementary material for: Atlas of ACE2 gene expression reveals novel insights into transmission of SARS-CoV-2
Source: Heliyon. 2020 Dec 26;7(1):e05850. doi: 10.1016/j.heliyon.2020.e05850 (PMC7762714; doi:10.1016/j.heliyon.2020.e05850)
Supplement: Table.S1 [file mmc2.xlsx]

## Sheet: Sheet1
A0A4X1UWQ8_PIG	MSGSFWLLLSLIPVTAAQSTTEELAKTFLEKFNLEAEDLAYQSSLASWNYNTNITDENIQ	KMNDARAKWSAFYEEQSRIAKTYPLDEIQTLILKRQLQALQQSGTSGLSADKSKRLNTIL	NTMSTIYSSGKVLDPNNPQECLVLEPGLDEIMENSKDYSRRLWAWESWRAEVGKQLRPLY
K7GLM4_PIG	MSGSFWLLLSLIPVTAAQSTTEELAKTFLEKFNLEAEDLAYQSSLASWNYNTNITDENIQ	KMNDARAKWSAFYEEQSRIAKTYPLDEIQTLILKRQLQALQQSGTSGLSADKSKRLNTIL	NTMSTIYSSGKVLDPNNPQECLVLEPGLDEIMENSKDYSRRLWAWESWRAEVGKQLRPLY
A0A452EVU0_CAPHI	MTGSFWLLLSLVAVTAAQSTTEEQAKTFLEKFNHEAEDLSYQSSLASWNYNTNITDENVQ	KMNEARAKWSAFYEEQSRMARTYSLEEIQNLTLKRQLKALQHSGTSVLSAEKSKRVYFIE	Q-------------------LYDLDICLDDIMENSRDYNRRLWAWEGWRAEVGKQLRPLY
A0A4W2H6E0_BOBOX	MTGSFWLLLSLVAVTAAQSTTEEQAKTFLEKFNHEAEDLSYQSSLASWNYNTNITDENVQ	KMNEARAKWSAFYEEQSRMAKTYSLEEIQNLTLKRQLKALQHSGTSALSAEKSKRLNTIL	NKMSTIYSTGKVLDPN-TQECLALEPGLDDIMENSRDYNRRLWAWEGWRAEVGKQLRPLY
A0A4W2H3A1_BOBOX	MTGSFWLLLSLVAVTAAQSTTEEQAKTFLEKFNHEAEDLSYQSSLASWNYNTNITDENVQ	KMNEARAKWSAFYEEQSRMAKTYSLEEIQNLTLKRQLKALQHSGTSALSAEKSKRLNTIL	NKMSTIYSTGKVLDPN-TQECLALEPGLDDIMENSRDYNRRLWAWEGWRAEVGKQLRPLY
Q2HJI5_BOVIN	MTGSFWLLLSLVAVTAAQSTTEEQAKTFLEKFNHEAEDLSYQSSLASWNYNTNITDENVQ	KMNEARAKWSAFYEEQSRMAKTYSLEEIQNLTLKRQLKALQHSGTSALSAEKSKRLNTIL	NKMSTIYSTGKVLDPN-TQECLALEPGLDDIMENSRDYNRRLWAWEGWRAEVGKQLRPLY
ACE2_BOVIN	MTGSFWLLLSLVAVTAAQSTTEEQAKTFLEKFNHEAEDLSYQSSLASWNYNTNITDENVQ	KMNEARAKWSAFYEEQSRMAKTYSLEEIQNLTLKRQLKALQHSGTSALSAEKSKRLNTIL	NKMSTIYSTGKVLDPN-TQECLALEPGLDDIMENSRDYNRRLWAWEGWRAEVGKQLRPLY
A0A452EVJ5_CAPHI	MTGSFWLLLSLVAVTAAQSTTEEQAKTFLEKFNHEAEDLSYQSSLASWNYNTNITDENVQ	KMNEARAKWSAFYEEQSRMARTYSLEEIQNLTLKRQLKALQHSGTSVLSAEKSKRLNMIL	NKMSTIYSTGKVLDPN-TQECLALEPGLDDIMENSRDYNRRLWAWEGWRAEVGKQLRPLY
W5PSB6_SHEEP	MTGSFWLLLSLVAVTAAQSTTEGQAKTFLEKFNHEAEDLSYQSSLASWNYNTNITDENVQ	KMNEARAKWSAFYEEQSRMARTYSLEEIQNLTLKRQLKALQHSGTSVLSAEKSKRLNTIL	NKMSTIYSTGKVLDPN-TQECLALEPGLDDIMENSRDYNRRLWAWEGWRAEVGKQLRPLY
E2DHI7_9CHIR	MSGSFWLLLSLVAVTTAQSTTEDRAKTFLDEFNSEAENLSYQSSLASWDYNTNINDENVQ	KMDEAGAKWSAFYEEQSKLAKNYPLEQIQNVTVKLQLQILQQSGSPVLSEDKSKRLNSIL	NAMSTIYSTGKVCKPNKPHECLLLEPGLDNIMGTSKDYNERLWAWEGWRAEVGKQLRPLY
E2DHI4_9CHIR	MSGSFWFLLSLVAVTTAQSTTEDEAKIFLDKFNTKAEDLSHQSSLASWDYNTNINDENVQ	KMDEAGAKWSAFYEEQSKLAKNYPLEQIQNVTVKLQLQILQQSGSPVLSEDKSKRLNSIL	NAMSTIYSTGKVCKPNKPHECLLLEPGLDNIMGTSKDYNERLWAWEGWRAEVGKQLRPLY
U5WHY8_9CHIR	MSGSSWLLLSLVAVTTAQSTTEDEAKMFLDKFNTKAEDLSHQSSLASWDYNTNINDENVQ	KMDEAGAKWSAFYEEQSKLAKNYSLEQIQNVTVKLQLQILQQSGSPVLSEDKSKRLNSIL	NAMSTIYSTGKVCKPNKPQECLLLEPGLDNIMGTSKDYNERLWAWEGWRAEVGKQLRPLY
G1TEF4_RABIT	MSGSSWLLLSLVAVTAAQSTIEELAKTFLEKFNQEAEDLSYQSALASWDYNTNITEENVQ	KMNDAEAKWSAFYEEQSKLAKTYPSQEVQNLTVKRQLQALQQSGSSALSADKSKQLNTIL	STMSTIYSTGKVCNQSNPQECFLLEPGLDEIMAKSTDYNERLWAWEGWRSVVGKQLRPLY
A0A1U7QTA1_MESAU	MSSSSWLLLSLVAVTTAQSIIEEQAKTFLDKFNQEAEDLSYQSALASWNYNTNITEENAQ	KMNEAAAKWSAFYEEQSKLAKNYSLQEVQNLTIKRQLQALQQSGSSALSADKNKQLNTIL	NTMSTIYSTGKVCNPKNPQECLLLEPGLDDIMATSTDYNERLWAWEGWRAEVGKQLRPLY
ACE2_MOUSE	MSSSSWLLLSLVAVTTAQSLTEENAKTFLNNFNQEAEDLSYQSSLASWNYNTNITEENAQ	KMSEAAAKWSAFYEEQSKTAQSFSLQEIQTPIIKRQLQALQQSGSSALSADKNKQLNTIL	NTMSTIYSTGKVCNPKNPQECLLLEPGLDEIMATSTDYNSRLWAWEGWRAEVGKQLRPLY
ACE2_RAT	MSSSCWLLLSLVAVATAQSLIEEKAESFLNKFNQEAEDLSYQSSLASWNYNTNITEENAQ	KMNEAAAKWSAFYEEQSKIAQNFSLQEIQNATIKRQLKALQQSGSSALSPDKNKQLNTIL	NTMSTIYSTGKVCNSMNPQECFLLEPGLDEIMATSTDYNRRLWAWEGWRAEVGKQLRPLY
ACE2_HUMAN	MSSSSWLLLSLVAVTAAQSTIEEQAKTFLDKFNHEAEDLFYQSSLASWNYNTNITEENVQ	NMNNAGDKWSAFLKEQSTLAQMYPLQEIQNLTVKLQLQALQQNGSSVLSEDKSKRLNTIL	NTMSTIYSTGKVCNPDNPQECLLLEPGLNEIMANSLDYNERLWAWESWRSEVGKQLRPLY
A0A384DV19_FELCA	MSGSFWLLLSFAALTAAQSTTEELAKTFLEKFNHEAEELSYQSSLASWNYNTNITDENVQ	KMNEAGAKWSAFYEEQSKLAKTYPLAEIHNTTVKRQLQALQQSGSSVLSADKSQRLNTIL	NAMSTIYSTGKACNPNNPQECLLLEPGLDDIMENSKDYNERLWAWEGWRAEVGKQLRPLY
A0A5F5XDN9_FELCA	MSGSFWLLLSFAALTAAQSTTEELAKTFLEKFNHEAEELSYQSSLASWNYNTNITDENVQ	KMNEAGAKWSAFYEEQSKLAKTYPLAEIHNTTVKRQLQALQQSGSSVLSADKSQRLNTIL	NAMSTIYSTGKACNPNNPQECLLLEPGLDDIMENSKDYNERLWAWEGWRAEVGKQLRPLY
ACE2_FELCA	MSGSFWLLLSFAALTAAQSTTEELAKTFLEKFNHEAEELSYQSSLASWNYNTNITDENVQ	KMNEAGAKWSAFYEEQSKLAKTYPLAEIHNTTVKRQLQALQQSGSSVLSADKSQRLNTIL	NAMSTIYSTGKACNPNNPQECLLLEPGLDDIMENSKDYNERLWAWEGWRAEVGKQLRPLY
A0A5F4CXG9_CANLF	MSGSSWLLLSLAALTAAQS-TEDLVKTFLEKFNYEAEELSYQSSLASWNYNINITDENVQ	KMNNAGAKWSAFYEEQSKLAKTYPLEEIQDSTVKRQLRALQHSGSSVLSADKNQRLNTIL	NSMSTIYSTGKACNPSNPQECLLLEPGLDDIMENSKDYNERLWAWEGWRSEVGKQLRPLY
A0A5F4BS93_CANLF	MSGSSWLLLSLAALTAAQS-TEDLVKTFLEKFNYEAEELSYQSSLASWNYNINITDENVQ	KMNNAGAKWSAFYEEQSKLAKTYPLEEIQDSTVKRQLRALQHSGSSVLSADKNQRLNTIL	NSMSTIYSTGKACNPSNPQECLLLEPGLDDIMENSKDYNERLWAWEGWRSEVGKQLRPLY
F1P7C5_CANLF	MSGSSWLLLSLAALTAAQS-TEDLVKTFLEKFNYEAEELSYQSSLASWNYNINITDENVQ	KMNNAGAKWSAFYEEQSKLAKTYPLEEIQDSTVKRQLRALQHSGSSVLSADKNQRLNTIL	NSMSTIYSTGKACNPSNPQECLLLEPGLDDIMENSKDYNERLWAWEGWRSEVGKQLRPLY
J9P7Y2_CANLF	MSGSSWLLLSLAALTAAQS-TEDLVKTFLEKFNYEAEELSYQSSLASWNYNINITDENVQ	KMNNAGAKWSAFYEEQSKLAKTYPLEEIQDSTVKRQLRALQHSGSSVLSADKNQRLNTIL	NSMSTIYSTGKACNPSNPQECLLLEPGLDDIMENSKDYNERLWAWEGWRSEVGKQLRPLY
	*:.* *:***: :::*** * .: **::** :**:* :**:****:** **.:** *	:*.:* ***** :*** *: : ::: :* **: **:.*: ** :*.::: *	. *: *::** .* **. ******.**: *********
(continued)
A0A4X1UWQ8_PIG	EEYVVLENEMARAN-----------NYEDYGDYWRGDYEVTGTGDYDYSRNQLMEDVERT	FAEIKPLYEHLHAYVRAKLMDAYPSRISPTGCLPAHL-LGDMWGRFWTNLYPLTVPFGEK	PSIDVTEAMVNQSWDAVRIFEEAEKFFVSIGLPNMTQGFWNNSMLTEPGDGRKVVCHPTA
K7GLM4_PIG	EEYVVLENEMARAN-----------NYEDYGDYWRGDYEVTGTGDYDYSRNQLMEDVERT	FAEIKPLYEHLHAYVRAKLMDAYPSRISPTGCLPAHL-LGDMWGRFWTNLYPLTVPFGEK	PSIDVTEAMVNQSWDAIRIFEEAEKFFVSIGLPNMTQGFWNNSMLTEPGDGRKVVCHPTA
A0A452EVU0_CAPHI	EEYVVLENEMARANSKCSHFLLFETDYEDYGDYWRGDYEVTGAGDYDYSRDQLMKDVERT	FAEIKPLYEQLHAYVRAKLMNTYPSYISPTGCLPAHL-LGDMWGRFWTNLYSLTVPFEHK	PSIDVTEKMKNQSWDAERIFKEAEKFFVSIGLPYMTQGFWNNSMLTEPGDGRKVVCHPTA
A0A4W2H6E0_BOBOX	EEYVVLENEMARAN-----------NYEDYGDYWRGDYEVTGAGDYDYSRDQLMKDVERT	FAEIKPLYEQLHAYVRAKLMHTYPSYISPTGCLPAHL-LGDMWGRFWTNLYSLTVPFEHK	PSIDVTEKMENQSWDAERIFKEAEKFFVSISLPYMTQGFWDNSMLTEPGDGRKVVCHPTA
A0A4W2H3A1_BOBOX	EEYVVLENEMARAN-----------NYEDYGDYWRGDYEVTGAGDYDYSRDQLMKDVERT	FAEIKPLYEQLHAYVRAKLMHTYPSYISPTGCLPAHL-LGDMWGRFWTNLYSLTVPFEHK	PSIDVTEKMENQSWDAERIFKEAEKFFVSISLPYMTQGFWDNSMLTEPGDGRKVVCHPTA
Q2HJI5_BOVIN	EEYVVLENEMARAN-----------NYEDYGDYWRGDYEVTGAGDYDYSRDQLMKDVERT	FAEIKPLYEQLHAYVRAKLMHTYPSYISPTGCLPAHL-LGDMWGRFWTNLYSLTVPFEHK	PSIDVTEKMENQSWDAERIFKEAEKFFVSISLPYMTQGFWDNSMLTEPGDGRKVVCHPTA
ACE2_BOVIN	EEYVVLENEMARAN-----------NYEDYGDYWRGDYEVTGAGDYDYSRDQLMKDVERT	FAEIKPLYEQLHAYVRAKLMHTYPSYISPTGCLPAHL-LGDMWGRFWTNLYSLTVPFEHK	PSIDVTEKMENQSWDAERIFKEAEKFFVSISLPYMTQGFWDNSMLTEPGDGRKVVCHPTA
A0A452EVJ5_CAPHI	EEYVVLENEMARAN-----------NYEDYGDYWRGDYEVTGAGDYDYSRDQLMKDVERT	FAEIKPLYEQLHAYVRAKLMNTYPSYISPTGCLPAHL-LGDMWGRFWTNLYSLTVPFEHK	PSIDVTEKMKNQSWDAERIFKEAEKFFVSIGLPYMTQGFWNNSMLTEPGDGRKVVCHPTA
W5PSB6_SHEEP	EEYVVLENEMARAN-----------NYEDYGDYWRGDYEVTGAGDYDYSRDQLMKDVERT	FEEIKPLYEQLHAYVRAKLMDTYPSYISPTGCLPAHLLVGDMWGRFWTNLYSLTVPFEHK	PSIDVTEKMKNQSWDAERIFKEAEKFFVSIGLPYMTQGFWDNSMLTEPGDGRKVVCHPTA
E2DHI7_9CHIR	EEYVVLKNEMARGY-----------HYEDYGDYWRRDYETEESPGPGYSRDQLMKDVERI	FTEIKPLYEHLHAYVRAKLMDTYPFHISPTGCLPAHL-LGDMWGRFWTNLYPLTVPFGQK	PNIDVTDEMLKQGWDADRIFKEAEKFFVSVGLPNMTEGFWNNSMLTEPGDGRKVVCHPTA
E2DHI4_9CHIR	EEYVVLKNEMARGY-----------HYEDYGDYWRRDYETEESPGPGYSRDQLMKDVERI	FTEIKPLYEHLHAYVRAKLMDTYPFHISPTGCLPAHL-LGDMWGRFWTNLYPLTVPFGQK	PNIDVTDEMLKQGWDADRIFKEAEKFFVSVGLPNMTEGFWNNSMLTEPGDGRKVVCHPTA
U5WHY8_9CHIR	EEYVVLKNEMARGY-----------HYEDYGDYWRRDYETEESPGPGYSRDQLMKDVERI	FTEIKPLYEHLHAYVRAKLMDTYPFHISPTGCLPAHL-LGDMWGRFWTNLYPLTVPFGQK	PNIDVTDEMLKQGWDADRIFKEAEKFFVSVGLPNMTEGFWNNSMLTEPGDGRKVVCHPTA
G1TEF4_RABIT	EEYVVLKNEMARAN-----------NYEDYGDYWRADYEAEGADGYDYSRSQLIDDVERT	FSEIKPLYEQLHAFVRTKLMDAYPSRISPTGCLPAHL-LGDMWGRFWTNLYSLTVPFGQK	PNIDVTDTMVNQGWDAERIFKEAEKFFVSVGLPSMTQGFWENSMLTEPGDGRKVVCHPTA
A0A1U7QTA1_MESAU	EEYVVLKNEMARAN-----------NYEDYGDYWRGDYEAEGADGYNYNGNQLIEDVERT	FKEIKPLYEQLHAYVRTKLMNTYPSYISPTGCLPAHL-LGDMWGRFWTNLYPLTVPFGQK	PNIDVTDAMVNQGWNAERIFKEAEKFFVSVGLPYMTQGFWENSMLTDPGDDRKVVCHPTA
ACE2_MOUSE	EEYVVLKNEMARAN-----------NYNDYGDYWRGDYEAEGADGYNYNRNQLIEDVERT	FAEIKPLYEHLHAYVRRKLMDTYPSYISPTGCLPAHL-LGDMWGRFWTNLYPLTVPFAQK	PNIDVTDAMMNQGWDAERIFQEAEKFFVSVGLPHMTQGFWANSMLTEPADGRKVVCHPTA
ACE2_RAT	EEYVVLKNEMARAN-----------NYEDYGDYWRGDYEAEGVEGYNYNRNQLIEDVENT	FKEIKPLYEQLHAYVRTKLMEVYPSYISPTGCLPAHL-LGDMWGRFWTNLYPLTTPFLQK	PNIDVTDAMVNQSWDAERIFKEAEKFFVSVGLPQMTPGFWTNSMLTEPGDDRKVVCHPTA
ACE2_HUMAN	EEYVVLKNEMARAN-----------HYEDYGDYWRGDYEVNGVDGYDYSRGQLIEDVEHT	FEEIKPLYEHLHAYVRAKLMNAYPSYISPIGCLPAHL-LGDMWGRFWTNLYSLTVPFGQK	PNIDVTDAMVDQAWDAQRIFKEAEKFFVSVGLPNMTQGFWENSMLTDPGNVQKAVCHPTA
A0A384DV19_FELCA	EEYVALKNEMAK-------------NYEDYGDYWRGDYEEEWTDGYNYSRSQLIKDVEHT	FTQIKPLYQHLHAYVRAKLMDTYPSRISPTGCLPAHL-LGDMWGRFWTNLYPLTVPFGQK	PNIDVTDAMVNQSWDARRIFKEAEKFFVSVGLPNMTQGFWENSMLTEPGDSRKVVCHPTA
A0A5F5XDN9_FELCA	EEYVALKNEMAKSK-----------QYEDYGDYWRGDYEEEWTDGYNYSRSQLIKDVEHT	FTQIKPLYQHLHAYVRAKLMDTYPSRISPTGCLPAHL-LGDMWGRFWTNLYPLTVPFGQK	PNIDVTDAMVNQSWDARRIFKEAEKFFVSVGLPNMTQGFWENSMLTEPGDSRKVVCHPTA
ACE2_FELCA	EEYVALKNEMARAN-----------NYEDYGDYWRGDYEEEWTDGYNYSRSQLIKDVEHT	FTQIKPLYQHLHAYVRAKLMDTYPSRISPTGCLPAHL-LGDMWGRFWTNLYPLTVPFGQK	PNIDVTDAMVNQSWDARRIFKEAEKFFVSVGLPNMTQGFWENSMLTEPGDSRKVVCHPTA
A0A5F4CXG9_CANLF	EEYVALKNEMARAN-----------NYEDYGDYWRGDYEEEWENGYNYSRNQLIDDVEHT	FTQIMPLYQHLHAYVRTKLMDTYPSYISPTGCLPAHL-LGDMWGRFWTNLYPLTVPFGQK	PNIDVTNAMVNQSWDARKIFKEAEKFFVSVGLPNMTQEFWENSMLTEPSDSRKVVCHPTA
A0A5F4BS93_CANLF	EEYVALKNEMARAN-----------NYEDYGDYWRGDYEEEWENGYNYSRNQLIDDVEHT	FTQIMPLYQHLHAYVRTKLMDTYPSYISPTGCLPAHL-LGDMWGRFWTNLYPLTVPFGQK	PNIDVTNAMVNQSWDARKIFKEAEKFFVSVGLPNMTQEFWENSMLTEPSDSRKVVCHPTA
F1P7C5_CANLF	EEYVALKNEMARAN-----------NYEDYGDYWRGDYEEEWENGYNYSRNQLIDDVEHT	FTQIMPLYQHLHAYVRTKLMDTYPSYISPTGCLPAHL-LGDMWGRFWTNLYPLTVPFGQK	PNIDVTNAMVNQSWDARKIFKEAEKFFVSVGLPNMTQEFWENSMLTEPSDSRKVVCHPTA
J9P7Y2_CANLF	EEYVALKNEMARAN-----------NYEDYGDYWRGDYEEEWENGYNYSRNQLIDDVEHT	FTQIMPLYQHLHAYVRTKLMDTYPSYISPTGCLPAHL-LGDMWGRFWTNLYPLTVPFGQK	PNIDVTNAMVNQSWDARKIFKEAEKFFVSVGLPNMTQEFWENSMLTEPSDSRKVVCHPTA
	****.*:****: .*:******* *** . .*. .**:.***.	* :* ***::***:** ***..** *** ******* :************ **.** .*	*.****: * .*.*:* :**:********:.** ** ** *****:*.: :*.******
(continued)
A0A4X1UWQ8_PIG	WDLGKGDFRIKMCTKVTMDDFLTAHHEMGHIQYDMAYAIQPYLLRNGANEGFHEAVGEIM	SLSAATPHYLKALGLLPPDFYEDSETEINFLLKQALTIVGTLPFTYMLEKWRWMVFKGEI	PKEQWMQKWWEMKREIVGVVEPLPHDETYCDPACLFHVAEDYSFIRYYTRTIYQFQFHEA
K7GLM4_PIG	WDLGKGDFRIKMCTKVTMDDFLTAHHEMGHIQYDMAYAIQPYLLRNGANEGFHEAVGEIM	SLSAATPHYLKALGLLPPDFYEDSETEINFLLKQALTIVGTLPFTYMLEKWRWMVFKGEI	PKEQWMQKWWEMKREIVGVVEPLPHDETYCDPACLFHVAEDYSFIRYYTRTIYQFQFHEA
A0A452EVU0_CAPHI	WDLGKGDFRIKMCTKVTMDDFLTAHHEMGHIQYDMAYATQPYLLRNGANEGFHEAVGEIM	SLSAATPHYLKALGLLAPDFYEDNETEINFLLKQALTIVGTLPFTYMLEKWRWMVFKGEI	PKQQWMEKWWEMKREIVGVVEPLPHDETYCDPACLFHVAEDYSFIRYYTRTIYQFQFHEA
A0A4W2H6E0_BOBOX	WDLGKGDFRIKMCTKVTMDDFLTAHHEMGHIQYDMAYAAQPYLLRNGANEGFHEAVGEIM	SLSAATPHYLKALGLLAPDFHEDNETEINFLLKQALTIVGTLPFTYMLEKWRWMVFKGEI	PKQQWMEKWWEMKREIVGVVEPLPHDETYCDPACLFHVAEDYSFIRYYTRTIYQFQFHEA
A0A4W2H3A1_BOBOX	WDLGKGDFRIKMCTKVTMDDFLTAHHEMGHIQYDMAYAAQPYLLRNGANEGFHEAVGEIM	SLSAATPHYLKALGLLAPDFHEDNETEINFLLKQALTIVGTLPFTYMLEKWRWMVFKGEI	PKQQWMEKWWEMKREIVGVVEPLPHDETYCDPACLFHVAEDYSFIRYYTRTIYQFQFHEA
Q2HJI5_BOVIN	WDLGKGDFRIKMCTKVTMDDFLTAHHEMGHIQYDMAYAAQPYLLRNGANEGFHEAVGEIM	SLSAATPHYLKALGLLAPDFHEDNETEINFLLKQALTIVGTLPFTYMLEKWRWMVFKGEI	PKQQWMEKWWEMKREIVGVVEPLPHDETYCDPACLFHVAEDYSFIRYYTRTIYQFQFHEA
ACE2_BOVIN	WDLGKGDFRIKMCTKVTMDDFLTAHHEMGHIQYDMAYAAQPYLLRNGANEGFHEAVGEIM	SLSAATPHYLKALGLLAPDFHEDNETEINFLLKQALTIVGTLPFTYMLEKWRWMVFKGEI	PKQQWMEKWWEMKREIVGVVEPLPHDETYCDPACLFHVAEDYSFIRYYTRTIYQFQFHEA
A0A452EVJ5_CAPHI	WDLGKGDFRIKMCTKVTMDDFLTAHHEMGHIQYDMAYATQPYLLRNGANEGFHEAVGEIM	SLSAATPHYLKALGLLAPDFYEDNETEINFLLKQALTIVGTLPFTYMLEKWRWMVFKGEI	PKQQWMEKWWEMKREIVGVVEPLPHDETYCDPACLFHVAEDYSFIRYYTRTIYQFQFHEA
W5PSB6_SHEEP	WDLGKGDFRIKMCTKVTMDDFLTAHHEMGHIQYDMAYATQPYLLRNGANEGFHEAVGEIM	SLSAATPHYLKALGLLAPDFYEDNETEINFLLKQALTIVGTLPFTYMLEKWRWMVFKGEI	PKQQWMEKWWEMKREIVGVVEPLPHDETYCDPACLFHVAEDYSFIRYYTRTIYQFQFHEA
E2DHI7_9CHIR	WDLGKGDFRIKMCTKVTMEDFLTAHHEMGHIQYDMVYASQPYLLRNGANEGFHEAVGEVM	SLSVATPKHLKTMGLLSPDFHEDNETEINFLLKQALNIVGTLPFTYMLEKWRWMVFKGEI	PKEEWMKKWWEMKRKIVGVVEPVPHDETYCDPASLFHVANDYSFIRYYTRTIFEFQFHEA
E2DHI4_9CHIR	WDLGKGDFRIKMCTKVTMEDFLTAHHEMGHIQYDMAYASQPYLLRNGANEGFHEAVGEVM	SLSVATPKHLKTMGLLSPDFREDNETEINFLLKQALNIVGTLPFTYMLEKWMWMVFKGEI	PKEEWMKKWLEMKRKIVGVVEPVPHDETYCDPASLFHVANDYSFIRYYTRTIFEFQFHEA
U5WHY8_9CHIR	WDLGKGDFRIKMCTKVTMEDFLTAHHEMGHIQYDMAYASQPYLLRNGANEGFHEAVGEVM	SLSVATPKHLKTMGLLSPDFREDNETEINFLLKQALNIVGTLPFTYMLEKWRWMVFKGEI	PKEEWMKKWWEMKRKIVGVVEPVPHDETYCDPASLFHVANDYSFIRYYTRTIFEFQFHEA
G1TEF4_RABIT	WDLGKGDFRIKMCTKVTMDNFLTAHHEMGHIQYDMAYATQPFLLRNGANEGFHEAVGEIM	SLSAATPEHLKSIGLLPYDFHEDNETEINFLLKQALTIVGTLPFTYMLEKWRWMVFKGEI	PKEQWMQKWWEMKREIVGVVEPMPHDETYCDPAALFHVANDYSFIRYYTRTIYQFQFQEA
A0A1U7QTA1_MESAU	WDLGKGDFRIKMCTKVTMDNFLTAHHEMGHIQYDMAYATQPFLLRNGANEGFHEAVGEIM	SLSAATPEHLKSIGLLPSDFQEDNETEINFLLKQALTIVGTLPFTYMLEKWRWMVFKGDI	PKEQWMEKWWEMKREIVGVVEPLPHDETYCDPAALFHVSNDYSFIRYYTRTIYQFQFQEA
ACE2_MOUSE	WDLGHGDFRIKMCTKVTMDNFLTAHHEMGHIQYDMAYARQPFLLRNGANEGFHEAVGEIM	SLSAATPKHLKSIGLLPSDFQEDSETEINFLLKQALTIVGTLPFTYMLEKWRWMVFRGEI	PKEQWMKKWWEMKREIVGVVEPLPHDETYCDPASLFHVSNDYSFIRYYTRTIYQFQFQEA
ACE2_RAT	WDLGHGDFRIKMCTKVTMDNFLTAHHEMGHIQYDMAYAKQPFLLRNGANEGFHEAVGEIM	SLSAATPKHLKSIGLLPSNFQEDNETEINFLLKQALTIVGTLPFTYMLEKWRWMVFQDKI	PREQWTKKWWEMKREIVGVVEPLPHDETYCDPASLFHVSNDYSFIRYYTRTIYQFQFQEA
ACE2_HUMAN	WDLGKGDFRILMCTKVTMDDFLTAHHEMGHIQYDMAYAAQPFLLRNGANEGFHEAVGEIM	SLSAATPKHLKSIGLLSPDFQEDNETEINFLLKQALTIVGTLPFTYMLEKWRWMVFKGEI	PKDQWMKKWWEMKREIVGVVEPVPHDETYCDPASLFHVSNDYSFIRYYTRTLYQFQFQEA
A0A384DV19_FELCA	WDLGKGDFRIKMCTKVTMDDFLTAHHEMGHIQYDMAYAVQPFLLRNGANEGFHEAVGEIM	SLSAATPNHLKTIGLLSPGFSEDSETEINFLLKQALTIVGTLPFTYMLEKWRWMVFKGEI	PKEQWMQKWWEMKREIVGVVEPVPHDETYCDPASLFHVANDYSFIRYYTRTIYQFQFQEA
A0A5F5XDN9_FELCA	WDLGKGDFRIKMCTKVTMDDFLTAHHEMGHIQYDMAYAVQPFLLRNGANEGFHEAVGEIM	SLSAATPNHLKTIGLLSPGFSEDSETEINFLLKQALTIVGTLPFTYMLEKWRWMVFKGEI	PKEQWMQKWWEMKREIVGVVEPVPHDETYCDPASLFHVANDYSFIRYYTRTIYQFQFQEA
ACE2_FELCA	WDLGKGDFRIKMCTKVTMDDFLTAHHEMGHIQYDMAYAVQPFLLRNGANEGFHEAVGEIM	SLSAATPNHLKTIGLLSPGFSEDSETEINFLLKQALTIVGTLPFTYMLEKWRWMVFKGEI	PKEQWMQKWWEMKREIVGVVEPVPHDETYCDPASLFHVANDYSFIRYYTRTIYQFQFQEA
A0A5F4CXG9_CANLF	WDLGKGDFRIKMCTKVTMDDFLTAHHEMGHIQYDMAYAAQPFLLRNGANEGFHEAVGEIM	SLSAATPNHLKNIGLLPPSFFEDSETEINFLLKQALTIVGTLPFTYMLEKWRWMVFKGEI	PKDQWMKTWWEMKRNIVGVVEPVPHDETYCDPASLFHVANDYSFIRYYTRTIYQFQFQEA
A0A5F4BS93_CANLF	WDLGKGDFRIKMCTKVTMDDFLTAHHEMGHIQYDMAYAAQPFLLRNGANEGFHEAVGEIM	SLSAATPNHLKNIGLLPPSFFEDSETEINFLLKQALTIVGTLPFTYMLEKWRWMVFKGEI	PKDQWMKTWWEMKRNIVGVVEPVPHDETYCDPASLFHVANDYSFIRYYTRTIYQFQFQEA
F1P7C5_CANLF	WDLGKGDFRIKMCTKVTMDDFLTAHHEMGHIQYDMAYAAQPFLLRNGANEGFHEAVGEIM	SLSAATPNHLKNIGLLPPSFFEDSETEINFLLKQALTIVGTLPFTYMLEKWRWMVFKGEI	PKDQWMKTWWEMKRNIVGVVEPVPHDETYCDPASLFHVANDYSFIRYYTRTIYQFQFQEA
J9P7Y2_CANLF	WDLGKGDFRIKMCTKVTMDDFLTAHHEMGHIQYDMAYAAQPFLLRNGANEGFHEAVGEIM	SLSAATPNHLKNIGLLPPSFFEDSETEINFLLKQALTIVGTLPFTYMLEKWRWMVFKGEI	PKDQWMKTWWEMKRNIVGVVEPVPHDETYCDPASLFHVANDYSFIRYYTRTIYQFQFQEA
	****:***** *******::***************.** **:****************:*	***.***.:** :*** .* **.************.************** ****:..*	*:::* :.* ****:*******:**********.****::***********:::***:**
(continued)
A0A4X1UWQ8_PIG	LCRTAKHEGPLYKCDISNSTEAGQKLLQMLSLGKSEPWTLALENIVGVKTMDVKPLLSYF	EPLLTWLKAQNGNSSVGWNTDWTPYADQSIKVRISLKSALGEDAYEWNDNEMYLFRSSIA	YAMRKYFSKVKNETIPFGAEDVWVSDLKPRISFNFFVTSPANMSDIIPRSDVEEAISMSR
K7GLM4_PIG	LCRTAKHEGPLYKCDISNSTEAGQKLLQMLSLGKSEPWTLALENIVGVKTMDVKPLLSYF	EPLLTWLKAQNGNSSVGWNTDWTPYADQSIKVRISLKSALGKEAYEWNDNEMYLFRSSIA	YAMRNYFSSAKNETIPFGAEDVWVSDLKPRISFNFFVTSPANMSDIIPRSDVEKAISMSR
A0A452EVU0_CAPHI	LCKTAKHEGALFKCDISNSTEAGQRLLQMLRLGKSEPWTLALENIVGIKTMDVKPLLNYF	EPLFTWLKEQNRNSFVGWSTEWTPCDSVF----------VVNLQYEWNDNEMYLFRSSVA	YAMRKYFLEDRNETIPFGEENVWVSDKKPRISFKFFVTSPNNVSDIIPRTEVENAIRLCR
A0A4W2H6E0_BOBOX	LCKTAKHEGALFKCDISNSTEAGQRLLQMLRLGKSEPWTLALENIVGIKTMDVKPLLNYF	EPLFTWLKEQNRNSFVGWSTEWTPYSDQSIKVRISLKSALGENAYEWNDNEMYLFQSSVA	YAMRKYFSAARNETILFGEDNVWVSDKKPRISFKFFVTSPNNVSDIIPRTEVENAIRLSR
A0A4W2H3A1_BOBOX	LCKTAKHEGALFKCDISNSTEAGQRLLQMLRLGKSEPWTLALENIVGIKTMDVKPLLNYF	EPLFTWLKEQNRNSFVGWSTEWTPYSDQSIKVRISLKSALGENAYEWNDNEMYLFQSSVA	YAMRKYFSAARNETILFGEDNVWVSDKKPRISFKFFVTSPNNVSDIIPRTEVENAIRLSR
Q2HJI5_BOVIN	LCKTAKHEGALFKCDISNSTEAGQRLLQMLRLGKSEPWTLALENIVGIKTMDVKPLLNYF	EPLFTWLKEQNRNSFVGWSTEWTPYSDQSIKVRISLKSALGENAYEWNDNEMYLFQSSVA	YAMRKYFSEARNETVLFGEDNVWVSDKKPRISFKFFVTSPNNVSDIIPRTEVENAIRLSR
ACE2_BOVIN	LCKTAKHEGALFKCDISNSTEAGQRLLQMLRLGKSEPWTLALENIVGIKTMDVKPLLNYF	EPLFTWLKEQNRNSFVGWSTEWTPYSDQSIKVRISLKSALGENAYEWNDNEMYLFQSSVA	YAMRKYFSEARNETVLFGEDNVWVSDKKPRISFKFFVTSPNNVSDIIPRTEVENAIRLSR
A0A452EVJ5_CAPHI	LCKTAKHEGALFKCDISNSTEAGQRLLQMLRLGKSEPWTLALENIVGIKTMDVKPLLNYF	EPLFTWLKEQNRNSFVGWSTEWTPYSDQSIKVRISLKSALGENAYEWNDNEMYLFRSSVA	YAMRKYFLEDRNETIPFGEENVWVSDKKPRISFKFFVTSPNNVSDIIPRTEVENAIRLCR
W5PSB6_SHEEP	LCKTAKHEGALFKCDISNSTEAGQRLLQMLRLGKSEPWTLALENIVGIKTMDVKPLLNYF	EPLFTWLKEQNRNSFVGWSTEWTPYSDQSIKVRISLKSALGENAYEWNDNEMYLFRSSVA	YAMRKYFLKERNETIPFGEENVWVSDKKPRISFKFFVTSPNNVSDIIPRTEVENAIRLCR
E2DHI7_9CHIR	LCRIAQHDGPLHKCDISNSTDAGKKLHQMLSVGKSQAWTKTLEDIVDSRNMDVGPLLRYF	EPLYTWLQEQNRKSYVGWNTDWSPYSDQSIKVRISLKSALGENAYEWNDNEMYLFRSSVA	YAMREYFLKEKHQTILFGAENVWVSNLKPRISFNFHVTSPGNLSDIIPRPEVEGAIRMSR
E2DHI4_9CHIR	LCRIAQHDGPLHKCDISNSTDAGKKLHQMLSVGKSKAWTETLKDIVDSRNMDVGPLLRYF	EPLYTWLQEQNRKSYVGWNTDWSPYSDQSIKVRISLKSALGENAYEWNDNEMYLFRSSVA	YAMREYFLKEKHQTILFGAENVWVSNLKPRISFNFHVTSPGNLSDIIPRPEVEGAIRMSR
U5WHY8_9CHIR	LCRIAQHDGPLHKCDISNSTDAGKKLHQMLSVGKSQAWTKTLEDIVDSRNMDVGPLLKYF	EPLYTWLQEQNRKSYVGWNTDWSPYSDQSIKVRISLKSALGENAYEWNDNEMYLFRSSVA	YAMREYFLKEKHQTILFGAENVWVSNLKPRISFNFHVTSPGNLSDIIPRPEVEGAIRMSR
G1TEF4_RABIT	LCQAAQHEGPLHKCDISNSTEAGQKLLNMLRLGRSEPWTLALENVVGAKNMDVRPLLNYF	EPLFTWLKEQNRNSFVGWSTEWTPYADQSIKVRISLKTALGDQAYEWNDSEMYLFRSSVA	YAMRKYFSEVKNQTILFGEEDVRVSDLKPRISFNFFVTAPNNVNDIIPRNEVEEAISMSR
A0A1U7QTA1_MESAU	LCQAAKHDGPLHKCDISNSTEAGQKLLNMLRLGKSEPWTLALENVVGARNMDVRPLLNYF	EPLSVWLKEQNKNSFVGWNTDWSPYADQSIKVRISLKSALGENAYEWDDNEMYLFRASVA	YAMRVYFAKNKTQTVPFGVEDIRVSDLKPRVSFNFFVTSPQNVSDIIPRNEVEEAVRLSR
ACE2_MOUSE	LCQAAKYNGSLHKCDISNSTEAGQKLLKMLSLGNSEPWTKALENVVGARNMDVKPLLNYF	QPLFDWLKEQNRNSFVGWNTEWSPYADQSIKVRISLKSALGANAYEWTNNEMFLFRSSVA	YAMRKYFSIIKNQTVPFLEEDVRVSDLKPRVSFYFFVTSPQNVSDVIPRSEVEDAIRMSR
ACE2_RAT	LCQAAKHDGPLHKCDISNSTEAGQKLLNMLSLGNSGPWTLALENVVGSRNMDVKPLLNYF	QPLFVWLKEQNRNSTVGWSTDWSPYADQSIKVRISLKSALGKNAYEWTDNEMYLFRSSVA	YAMREYFSREKNQTVPFGEADVWVSDLKPRVSFNFFVTSPKNVSDIIPRSEVEEAIRMSR
ACE2_HUMAN	LCQAAKHEGPLHKCDISNSTEAGQKLFNMLRLGKSEPWTLALENVVGAKNMNVRPLLNYF	EPLFTWLKDQNKNSFVGWSTDWSPYADQSIKVRISLKSALGDKAYEWNDNEMYLFRSSVA	YAMRQYFLKVKNQMILFGEEDVRVANLKPRISFNFFVTAPKNVSDIIPRTEVEKAIRMSR
A0A384DV19_FELCA	LCRIAKHEGPLHKCDISNSSEAGKKLLQMLTLGKSKPWTLALEHVVGEKKMNVTPLLKYF	EPLFTWLKEQNRNSFVGWNTDWRPYADQSIKVRISLKSALGDEAYEWNDNEMYLFRSSVA	YAMREYFSKVKNQTIPFVEDNVWVSNLKPRISFNFFVTASKNVSDVIPRSEVEEAIRMSR
A0A5F5XDN9_FELCA	LCRIAKHEGPLHKCDISNSSEAGKKLLQMLTLGKSKPWTLALEHVVGEKKMNVTPLLKYF	EPLFTWLKEQNRNSFVGWNTDWRPYADQSIKVRISLKSALGDEAYEWNDNEMYLFRSSVA	YAMREYFSKVKNQTIPFVEDNVWVSNLKPRISFNFFVTASKNVSDVIPRSEVEEAIRMSR
ACE2_FELCA	LCRIAKHEGPLHKCDISNSSEAGKKLLQMLTLGKSKPWTLALEHVVGEKKMNVTPLLKYF	EPLFTWLKEQNRNSFVGWNTDWRPYADQSIKVRISLKSALGDEAYEWNDNEMYLFRSSVA	YAMREYFSKVKNQTIPFVEDNVWVSNLKPRISFNFFVTASKNVSDVIPRSEVEEAIRMSR
A0A5F4CXG9_CANLF	LCQIAKHEGPLHKCDISNSSEAGQKLLEMLKLGKSKPWTYALEIVVGAKNMDVRPLLNYF	EPLFTWLKEQNRNSFVGWNTDWSPYADQSIKVRISLKSALGEKAYEWNNNEMYLFRSSIA	YAMRQYFSEVKNQTIPFVEDNVWVSDLKPRISFNFFVTSPGNVSDIIPRTEVEEAIRMYR
A0A5F4BS93_CANLF	LCQIAKHEGPLHKCDISNSSEAGQKLLEMLKLGKSKPWTYALEIVVGAKNMDVRPLLNYF	EPLFTWLKEQNRNSFVGWNTDWSPYADQSIKVRISLKSALGEKAYEWNNNEMYLFRSSIA	YAMRQYFSEVKNQTIPFVEDNVWVSDLKPRISFNFFVTSPGNVSDIIPRTEVEEAIR---
F1P7C5_CANLF	LCQIAKHEGPLHKCDISNSSEAGQKLLEMLKLGKSKPWTYALEIVVGAKNMDVRPLLNYF	EPLFTWLKEQNRNSFVGWNTDWSPYADQSIKVRISLKSALGEKAYEWNNNEMYLFRSSIA	YAMRQYFSEVKNQTIPFV---------------------------------------MYR
J9P7Y2_CANLF	LCQIAKHEGPLHKCDISNSSEAGQKLLEMLKLGKSKPWTYALEIVVGAKNMDVRPLLNYF	EPLFTWLKEQNRNSFVGWNTDWSPYADQSIKVRISLKSALGEKAYEWNNNEMYLFRSSIA	YAMRQYFSEVKNQTIPFVEDNVWVSDLKPRISFNFFVTSPGNVSDIIPRTEVEEAIRMYR
	**: *:::* *.*******::**::* :** :*.* ** :*: :*. :.*:* *** **	:** **: ** :* ***.*:* * . : *** :.**:**::*:*	**** ** : : : *
(continued)
A0A4X1UWQ8_PIG	SRINDAFRLDDNTLEFLGIQPTLGPPDEPPVTVWLIIFGVVMGLVVVGIVVLIFTGIRDR	RKKKQASSEENPYGSMDLSK---------GESNSGFQNGDDIQTSF
K7GLM4_PIG	SRINDAFRLDDNTLEFLGIQPTLGPPDEPPVTVWLIIFGVVMGLVVVGIVVLIFTGIRDR	RKKKQASSEENPYGSMDLSK---------GESNSGFQNGDDIQTSF
A0A452EVU0_CAPHI	DRINDAFQLDDNSLEFLGIQPTLRPPYEPPVTIWLIIFGVVMGVVVIGIVVLIFTGIRDQ	RKKNQASSEENPYGSVD-------LNKG--ENNSGFQNTDDVQTSL
A0A4W2H6E0_BOBOX	DRINDVFQLDDNSLEFLGIQPTLGPPYEPPVTIWLIIFGVVMGVVVIGIVVLIFTGIRNR	RKHDSDGLQNDENLRVQQQAVKVDIPRNSLKATVPFSNSHEKLK--
A0A4W2H3A1_BOBOX	DRINDVFQLDDNSLEFLGIQPTLGPPYEPPVTIWLIIFGVVMGVVVIGIVVLIFTGIRNR	RKKNQASSEENPYGSVD-------LNKGE--NNSGFQNIDDVQTSL
Q2HJI5_BOVIN	DRFNDVFQLDDNSLEFLGIQPTLGPPYEPPVTIWLIIFGVVMGVVVIGIVVLIFTGIRNR	RKKNQASSEENPYGSVD-------LNKGE--NNSGFQNIDDVQTSL
ACE2_BOVIN	DRINDVFQLDDNSLEFLGIQPTLGPPYEPPVTIWLIIFGVVMGVVVIGIVVLIFTGIRNR	RKKNQASSEENPYGSVD-------LNKGE--NNSGFQNIDDVQTSL
A0A452EVJ5_CAPHI	DRINDAFQLDDNSLEFLGIQPTLRPPYEPPVTIWLIIFGVVMGVVVIGIVVLIFTGIRDQ	RKKNQASSEENPYGSVD-------LNKGE--NNSGFQNTDDVQTSL
W5PSB6_SHEEP	DRINDAFQLDDNSLEFLGIQPTLRPPYEPPVTIWLIIFGVVMGVVVIGIVVLIFTGIRDQ	RKKNQASSEENPYGSVD-------LNKGE--NNSGFQNTDDVQTSL
E2DHI7_9CHIR	SRINDAFRLDDNSLEFLGIQPTLGPPYQPPVTIWLIVFGVVMAVVVVGIVVLIITGIRDR	RKTDQARSEENPYSSVDLSK---------GENNPGFQNGDDVQTSF
E2DHI4_9CHIR	SRINDAFRLDDNSLEFLGIQPTLGPPYQPPVTIWLIVFGVVMAVVVVGIVVLIITGIRDR	RKTDQARSEENPYSSVDLSK---------GENNPGFQNGDDVQTSF
U5WHY8_9CHIR	SRINDAFRLDDNSLEFLGIQPTLGPPYQPPVTIWLIVFGVVMAVVVVGIVVLIITGIRDR	RKTDQARSEENPYSSVDLSK---------GENNPGFQNGDDVQTSF
G1TEF4_RABIT	SRINDIFRLDDNSLEFVGIQPTLEPPYESPVPIWLVVFGVVMGMIVIGIVVLIFTGIKDR	RKQKQAKREENPYGFVDMSK---------GENNSGFQNSDDIQTSF
A0A1U7QTA1_MESAU	GRINDVFGLDDNSLEFLGINPTLSPPYQPPVTIWLIIFGVVMGIVVVGIIILIFTGIKGR	KKKNETKREENPYDSVDIGK---------GESNAGFLSNDDAQTSF
ACE2_MOUSE	GRINDVFGLNDNSLEFLGIHPTLEPPYQPPVTIWLIIFGVVMALVVVGIIILIVTGIKGR	KKKNETKREENPYDSMDIGK---------GESNAGFQNSDDAQTSF
ACE2_RAT	GRINDIFGLNDNSLEFLGIYPTLKPPYEPPVTIWLIIFGVVMGTVVVGIVILIVTGIKGR	KKKNETKREENPYDSMDIGK---------GESNAGFQNSDDAQTSF
ACE2_HUMAN	SRINDAFRLNDNSLEFLGIQPTLGPPNQPPVSIWLIVFGVVMGVIVVGIVILIFTGIRDR	KKKNKARSGENPYASIDISK---------GENNPGFQNTDDVQTSF
A0A384DV19_FELCA	SRINDAFRLDDNSLEFLGIQPTLSPPYQPPVTIWLIVFGVVMGVVVVGIVLLIVSGIRNR	RKNNQARSEENPYASVDLSK---------GENNPGFQHADDVQTSF
A0A5F5XDN9_FELCA	SRINDAFRLDDNSLEFLGIQPTLSPPYQPPVTIWLIVFGVVMGVVVVGIVLLIVSGIRNR	RKNNQARSEENPYASVDLSK---------GENNPGFQHADDVQTSF
ACE2_FELCA	SRINDAFRLDDNSLEFLGIQPTLSPPYQPPVTIWLIVFGVVMGVVVVGIVLLIVSGIRNR	RKNNQARSEENPYASVDLSK---------GENNPGFQHADDVQTSF
A0A5F4CXG9_CANLF	SRINDVFRLDDNSLEFLGIQPTLGPPYEPPVTIWLIVFGVVMGVVVVGIVLLIFSGIRNR	RKWPSSLSSP------------------------------------
A0A5F4BS93_CANLF	------------------------------------------------------------	--NDQARGEENPYASVDLSK---------GENNPGFQNVDDAQTSF
F1P7C5_CANLF	SRINDVFRLDDNSLEFLGIQPTLGPPYEPPVTIWLIVFGVVMGVVVVGIVLLIFSGIRNR	RKNDQARGEENPYASVDLSK---------GENNPGFQNVDDAQTSF
J9P7Y2_CANLF	SRINDVFRLDDNSLEFLGIQPTLGPPYEPPVTIWLIVFGVVMGVVVVGIVLLIFSGIRNR	RKNDQARGEENPYASVDLSK---------GENNPGFQNVDDAQTSF
