# Supplementary material for: Atlas of ACE2 gene expression reveals novel insights into transmission of SARS-CoV-2
Source: Heliyon. 2020 Dec 26;7(1):e05850. doi: 10.1016/j.heliyon.2020.e05850 (PMC7762714; doi:10.1016/j.heliyon.2020.e05850)
Supplement: Table.S2 [file mmc3.xlsx]

## Sheet: Summary
Species	Data source	Sample ID	Tissue information	Total reads	Ktrim preprocessed	STAR aligned	Mappability%
Homo Sapiens	ENCODE	NHEK.rep1	Epidermal keratinocytes	68932471	42944842	36715777	81.89
		NHEK.rep2	Epidermal keratinocytes	68995645	60849039	58067559	89.23
		NHLF.rep1	Lung fibroblasts	67321664	59671441	56028139	88.49
		NHLF.rep2	Lung fibroblasts	67164915	55872307	50225300	89.04
	GSE121922	SRR8129827	Corneal epithelium	21384188	21063173	17912697	85.04
		SRR8129828	Corneal epithelium	20913971	20625789	17502545	84.86
		SRR8129829	Corneal epithelium	19466412	19187323	16184315	84.35
		SRR8129830	Corneal keratocytes	21730275	21495198	18156122	84.47
		SRR8129831	Corneal keratocytes	18799079	18527115	15575797	84.07
		SRR8129832	Corneal keratocytes	18996222	18718811	15701517	83.88
		SRR8129833	Corneal endothelium	13389782	13138066	10564327	80.41
		SRR8129834	Corneal endothelium	12285592	12019769	9653549	80.31
		SRR8129835	Corneal endothelium	13928169	13644250	10959195	80.32
	GSE135455	SRR9910741-SRR9910752	Conjunctival epithelium	67424983	62881512	40415431	64.27
		SRR9910729-SRR9910740	Conjunctival epithelium	51760895	48377003	31895983	65.93
		SRR9910693-SRR9910704	Conjunctival epithelium	67044067	62459381	40444628	64.75
		SRR9910681-SRR9910692	Conjunctival epithelium	63761723	59592023	39540055	66.35
Rhinolophus sinicus	SRP063381	SRR2273931	Kidney	30337622	29795046	26698695	89.61
		SRR2273875	Liver	30559494	30057890	27893166	92.8
		SRR2273739	Heart	27788814	27274122	22964399	84.2
		SRR2273816	Muscle	32875990	32299770	25715822	79.62
		SRR2273738	Brain	33101848	32507454	30637988	94.25
		SRR2273740	Lung	34488781	33837363	32558189	96.22
		SRR2273762	Spleen	22008969	20889127	11166880	53.46
Manis javanica	SRP156258	SRR7641079	Pancreas	24856498	24856472	20906101	84.11
		SRR7641080	Liver	21967580	21967553	18689870	85.08
		SRR7641081	Liver	23980609	23980571	19980166	83.32
		SRR7641082	Pancreas	24376771	24376734	20839958	85.49
		SRR7641083	Tongue	28411058	28411029	24114077	84.88
		SRR7641084	Salivary glands	22444882	22444842	19046428	84.86
		SRR7641085	Stomach	22856344	22856313	19682763	86.12
		SRR7641086	Stomach	25508428	25508397	21964813	86.11
		SRR7641087	Liver	25805479	25805442	21541960	83.48
		SRR7641088	Liver	28768081	28768050	24409509	84.85
		SRR7641089	Large Intestine	29573813	29573794	25137147	85
		SRR7641090	Large Intestine	20449264	20449253	18203703	89.02
	SRP064341	SRR3923846	Skin	24805754	24493823	21702376	88.6
		SRR2561214	Lungs	45883537	45883536	43005271	93.73
		SRR2561215	Spleen	52632086	52632086	49422337	93.9
		SRR2561213	Liver	45306423	45306423	42722562	94.3
		SRR2561216	Thymus	41532741	41532741	39554501	95.24
		SRR2561212	Kidney	42419462	42419462	40640322	95.81
		SRR2561211	Heart	47079243	47079243	45497321	96.64
Felis Catus	SRP071078	SRR3200449	Lung	61604161	59373190	52323679	88.13
		SRR3200451	Muscle	53498415	51628230	44553838	86.3
		SRR3200453	Liver	66486821	64279254	54290629	84.46
		SRR3200454	Ear Tip	61849569	59863742	49458043	82.62
		SRR3200455	Ear cartilage	74477894	72375687	67892280	93.81
		SRR3200457	Retina	54310271	52850253	46389760	87.78
		SRR3200458	Uterus	51634724	48975318	40155738	81.99
		SRR3200459	Bone marrow	36096745	33351045	24701766	74.07
		SRR3200460	Kidney	60295175	58082781	43644190	75.14
		SRR3200462	Testes	80274030	77645779	70923239	91.34
		SRR3200465	Retina	58621360	57043848	51114268	89.61
		SRR3200469	Pancreas	83078528	80123579	74509518	92.99
		SRR3200470	Skin	66777859	64602457	55718935	86.25
		SRR3200471	Heart	107724558	104532937	67788907	64.85
		SRR3200473	Kidney	47219252	45690466	34964638	76.53
		SRR3218714	Spleen	60725845	58500972	49693589	84.94
		SRR3218715	Thymus	52195042	49203820	41479120	84.3
		SRR3218716	Spleen	42845814	41577135	34374919	82.68
		SRR3218717	Salivary gland	56827581	54141092	45207119	83.5
Canis lupus familiaris	GSE97638	SRR5443379	Neural retina	18158136	18138066	17449363	96.2
		SRR5443380	Neural retina	25489581	25465359	24490231	96.17
		SRR5443381	Neural retina	12003881	11992690	11535499	96.19
	SRP114662	SRR8996983	Adipose	45152409	43618974	40633451	93.16
		SRR8996995	Adrenal gland	55999077	54435675	42867568	78.75
		SRR8996996	Bladder	25629091	24710475	23381661	94.62
		SRR8996993	Bone marrow	72272259	69830421	59939651	85.84
		SRR8996994	Cartilage	53915899	52097984	49142410	94.33
		SRR8997000	Colon	44721489	43036543	40558438	94.24
		SRR8997001	Kidney (cortex)	57787581	56189631	51652382	91.93
		SRR8997002	Kidney (medulla)	44087155	42677016	39643305	92.89
		SRR8996964	Heart (left atrium)	46569235	45213751	42470278	93.93
		SRR8996963	Heart (left ventricle)	45991318	44449475	42594327	95.83
		SRR8996969	Heart (right ventricle)	46648476	45117648	42915864	95.12
		SRR8996966	Liver	51692060	49953096	46598407	93.28
		SRR8996965	Lung	46168334	44590607	40816349	91.54
		SRR8996968	Lymph node	62480995	60629005	51758660	85.37
		SRR8996967	Pancreas	55283372	53379088	46388546	86.9
		SRR8996972	Salivary gland	43256190	41697927	36926974	88.56
		SRR8996971	Skeletal muscle	45631797	44233179	41948357	94.83
		SRR8997043	Skin	43200562	41534641	38317594	92.25
		SRR8997044	Spleen	26950137	26050311	21795307	83.67
		SRR8997045	Stomach	55518261	53647070	50276470	93.72
		SRR8997046	Thyroid gland	48423432	46874668	43968733	93.8
	GSE97638	SRR6206901	Heart	31934896	28297899	25005163	88.36
		SRR6206906	Kidney	35927711	31403005	27697606	88.2
		SRR6206911	Liver	33858041	30213606	23632522	78.22
		SRR6206916	Lung	29502542	25638471	21877766	85.33
		SRR6206921	Skeletal Muscle	32712735	28511422	24698601	86.63
		SRR6206926	Testis	35435315	30667393	26339541	85.89
Mustela putorius furo	GSE106077	SRR6206902	Heart	29394130	27861205	26291047	94.36
		SRR6206907	Kidney	27472302	25711807	24206747	94.15
		SRR6206912	Liver	27454811	25996290	24282703	93.41
		SRR6206917	Lung	26849508	25065001	23473250	93.65
		SRR6206922	Skeletal muscle	30505719	28822176	27180993	94.31
		SRR6206927	Testis	27024467	25551148	23846337	93.33
Mesocricetus auratus	GSE43013	SRR636857	Liver	22166056	21444610	19015456	88.67
		SRR636858	Liver	15859602	15549003	13966154	89.82
		SRR636859	Liver	19789823	19142756	16996355	88.79
		SRR636907	Kidney	21084573	20327600	18417620	90.6
		SRR636908	Kidney	22131879	21703453	19566391	90.15
		SRR636909	Kidney	16437102	16098938	14838431	92.17
Bos taurus	GSE41637	SRR594474	Colon	119761742	108567519	100493689	92.56
		SRR594475	Heart	117554231	102808834	99087699	96.38
		SRR594476	Kidney	115720336	107048435	102311713	95.58
		SRR594477	Liver	103019718	96471480	91471456	94.82
		SRR594478	Lung	103196444	94356596	89631315	94.99
		SRR594479	Skeletal muscle	113227169	100258839	95034372	94.79
		SRR594480	Spleen	116884523	106487738	98708719	92.69
		SRR594481	Testes	107483976	98479248	94432393	95.89
		SRR594483	Colon	32336017	26359467	23192961	87.99
		SRR594484	Heart	21185451	19043822	17832960	93.64
		SRR594485	Kidney	27567792	23849700	22038194	92.4
		SRR594486	Liver	26021524	22615391	20906823	92.45
		SRR594487	Lung	22498703	19783813	18090439	91.44
		SRR594488	Skeletal muscle	27439293	23672541	21740316	91.84
		SRR594489	Spleen	24283167	20956751	18126163	86.49
		SRR594490	Testes	38368885	28286737	25950324	91.74
		SRR594492	Colon	23173287	20517583	18384896	89.61
		SRR594493	Heart	37897106	29975705	28038599	93.54
		SRR594494	Kidney	22535945	19780690	18307870	92.55
		SRR594495	Liver	29192793	25348304	23247486	91.71
		SRR594496	Lung	35817736	28434425	26123049	91.87
		SRR594497	Skeletal muscle	24842489	21711317	20211951	93.09
		SRR594498	Spleen	31925721	25398752	21828414	85.94
		SRR594499	Testes	25780071	19749083	18213999	92.23
Sus scrofa	ERP009821	ERR789443	Fat	47223701	46255200	40704383	88
		ERR789444	Heart	46474210	45751115	40401277	88.31
		ERR789445	Kidney	47565661	46737485	41432264	88.65
		ERR789446	Liver	52484784	51461538	44629431	86.72
		ERR789447	Lung	42115278	41036112	33759440	82.27
		ERR789448	Lymph node	42796446	41486945	27658393	66.67
		ERR789449	Muscle	48296978	47355203	41588901	87.82
		ERR789450	Spleen	39615892	38445242	27518183	71.58
Oryctolagus cuniculus	GSE106077	SRR6206905	Kidney	59053890	50965385	44586791	87.48
		SRR6206925	Testis	64474890	55281359	47267601	85.5
		SRR6206910	Liver	55990721	48037240	42156774	87.76
		SRR6206900	Heart	55064609	47251883	40998926	86.77
		SRR6206920	Skeletal muscle	52765274	45154347	38691448	85.69
		SRR6206915	Lung	51028249	43500838	36326098	83.51
Capra hircus	GSE43013	SRR636844	Liver	15873867	15539416	14327927	92.2
		SRR636845	Liver	16454606	16090806	13168242	81.84
		SRR636894	Kidney	25499168	23266061	19900921	85.54
		SRR636895	Kidney	36708994	31839681	26278586	82.53
Panthera Tigris	SRP032170	SRR1014897	Lung	26075102	26075101	23410164	89.78
Median				38368885	33837363	28038599	88.49

## Sheet: Human
Dataset 1 (ENCODE)
Tissue	Accession	Total reads	Ktrim preprocessed	STAR aligned	Mappability%	ACE2-norm1	ACE2-norm2	TMPRSS2-norm1	TMPRSS2-norm2	FURIN-norm1	FURIN-norm2	NRP1-norm1	NRP1-norm2
Epidermal keratinocytes	ENCODE.NHEK.rep1	68932471	42944842	36715777	81.89	0.606832	69.4888	0	0	100.577	11517.2	6.04233	691.912
Epidermal keratinocytes	ENCODE.NHEK.rep2	68995645	60849039	58067559	89.23	0.135546	27.7182	0.00929738	1.90126	82.2941	16828.6	45.0739	9217.34
Lung fibroblasts	ENCODE.NHLF.rep1	67321664	59671441	56028139	88.49	0	0	0.00747694	1.7243	42.892	9891.58	159.956	36888.3
Lung fibroblasts	ENCODE.NHLF.rep2	67164915	55872307	50225300	89.04	0	0	0.00891477	2.28755	38.9947	10006.1	107.01	27459.1
Dataset 2 (GSE121922)
Tissue	Accession	Total reads	Ktrim preprocessed	STAR aligned	Mappability%	ACE2-norm1	ACE2-norm2	TMPRSS2-norm1	TMPRSS2-norm2	FURIN-norm1	FURIN-norm2	NRP1-norm1	NRP1-norm2
Corneal epithelium	SRR8129827	21384188	21063173	17912697	85.04	19.7022	2505.32	2.18726	278.131	53.6124	6817.33	27.2929	3470.55
Corneal epithelium	SRR8129828	20913971	20625789	17502545	84.86	28.1334	2980.24	3.45764	366.276	49.8834	5284.27	16.1671	1712.62
Corneal epithelium	SRR8129829	19466412	19187323	16184315	84.35	26.2269	2663.27	7.31956	743.282	97.4181	9892.55	22.541	2288.98
Corneal keratocytes	SRR8129830	21730275	21495198	18156122	84.47	0.388995	15.9103	2.31244	94.5811	149.071	6097.15	106.455	4354.12
Corneal keratocytes	SRR8129831	18799079	18527115	15575797	84.07	0	0	2.79108	89.9242	179.683	5789.08	56.9722	1835.55
Corneal keratocytes	SRR8129832	18996222	18718811	15701517	83.88	0.15897	7.16538	3.48932	157.277	151.216	6815.87	68.6986	3096.5
Corneal endothelium	SRR8129833	13389782	13138066	10564327	80.41	0	0	10.6356	196.036	374.781	6907.95	425.888	7849.97
Corneal endothelium	SRR8129834	12285592	12019769	9653549	80.31	0	0	1.2401	27.3306	225.693	4974.02	70.582	1555.55
Corneal endothelium	SRR8129835	13928169	13644250	10959195	80.32	0	0	17.0588	389.642	248.317	5671.84	86.828	1983.25
Dataset 3 (GSE135455)
Tissue	Accession	Total reads	Ktrim preprocessed	STAR aligned	Mappability%	ACE2-norm1	ACE2-norm2	TMPRSS2-norm1	TMPRSS2-norm2	FURIN-norm1	FURIN-norm2	NRP1-norm1	NRP1-norm2
Conjunctival epithelium	Doxycycline-arm.Good.1month.pooled	67424983	62881512	40415431	64.27	164.333	1913.54	521.799	6075.95	1056.67	12304.1	66.9483	779.563
Conjunctival epithelium	Doxycycline-arm.Good.pooled	51760895	48377003	31895983	65.93	225.61	1882.62	462.295	3857.65	998.215	8329.67	43.2721	361.087
Conjunctival epithelium	Placebo-arm.Good.1month.pooled	67044067	62459381	40444628	64.75	195.334	2316.99	391.645	4645.58	1009.04	11968.9	70.6411	837.924
Conjunctival epithelium	Placebo-arm.Good.pooled	63761723	59592023	39540055	66.35	215.297	1826.71	507.823	4308.69	1194.77	10137.1	46.7078	396.298
Notes:
normalization 1: use expression value of ACTB gene in the same experiment
normalization 2: use mean expression value of conserved housekeeping gene in the same experiment

## Sheet: Bat
Tissue	Accession	Total reads	Ktrim preprocessed	STAR aligned	Mappability%	ACE2-norm1	ACE2-norm2	TMPRSS2-norm1	TMPRSS2-norm2	FURIN-norm1	FURIN-norm2	NRP1-norm1	NRP1-norm2
Brain	SRR2273738	33101848	32507454	30637988	94.25	10.8888	132.719	2.195	26.754	504.486	6149.01	99.2771	1210.05
Heart	SRR2273739	27788814	27274122	22964399	84.2	96.8531	491.505	28.6153	145.215	1337.01	6785.01	810.988	4115.57
Lung	SRR2273740	34488781	33837363	32558189	96.22	9.03589	311.163	405.427	13961.4	746.532	25707.8	738.539	25432.6
Spleen	SRR2273762	22008969	20889127	11166880	53.46	1.30682	89.0503	0	0	222.496	15161.4	40.5868	2765.69
Muscle	SRR2273816	32875990	32299770	25715822	79.62	22.8299	133.501	1.31489	7.68902	560.757	3279.1	470.097	2748.96
Liver	SRR2273875	30559494	30057890	27893166	92.8	354.407	2112.54	9.96874	59.4212	5699.42	33972.8	157.525	938.967
Kidney	SRR2273931	30337622	29795046	26698695	89.61	436.64	4341.43	1285.12	12777.7	988.503	9828.5	324.866	3230.08

## Sheet: Manis
Dataset 1 (SRP156258)
Tissue	Accession	Total reads	Ktrim preprocessed	STAR aligned	Mappability%	ACE2-norm1	ACE2-norm2	TMPRSS2-norm1	TMPRSS2-norm2	FURIN-norm1	FURIN-norm2	NRP1-norm1	NRP1-norm2
Pancreas	SRR7641079	24856498	24856472	20906101	84.11	5.06647	246.712	7.45145	362.849	403.726	19659.5	334.88	16307
Liver	SRR7641080	21967580	21967553	18689870	85.08	0.929977	28.7003	62.815	1938.55	1174.63	36250.5	175.045	5402.12
Liver	SRR7641081	23980609	23980571	19980166	83.32	1.38171	44.6189	36.5421	1180.04	1238.23	39985.5	168.013	5425.55
Pancreas	SRR7641082	24376771	24376734	20839958	85.49	5.26464	199.291	68.4888	2592.62	437.54	16562.9	176.392	6677.26
Tongue	SRR7641083	28411058	28411029	24114077	84.88	20.0166	143.796	666.983	4791.48	1301.62	9350.57	268.789	1930.93
Salivary glands	SRR7641084	22444882	22444842	19046428	84.86	2.27678	56.0673	296.298	7296.55	449.587	11071.4	115.961	2855.62
Stomach	SRR7641085	22856344	22856313	19682763	86.12	7.611	182.104	868.49	20779.8	309.131	7396.37	102.287	2447.34
Stomach	SRR7641086	25508428	25508397	21964813	86.11	2.17314	46.6005	1686.46	36164.1	501.765	10759.7	85.7679	1839.19
Liver	SRR7641087	25805479	25805442	21541960	83.48	2.71504	45.6956	46.9665	790.473	3627.76	61057.3	267.566	4503.29
Liver	SRR7641088	28768081	28768050	24409509	84.85	7.03376	109.079	93.5959	1451.47	2691.33	41736.8	212.345	3293.02
Large Intestine	SRR7641089	29573813	29573794	25137147	85	69.3812	2134.88	587.085	18064.8	484.959	14922.4	77.8245	2394.69
Large Intestine	SRR7641090	20449264	20449253	18203703	89.02	25.1399	634.687	475.947	12015.9	326.918	8253.44	105.66	2667.51
Dataset 2 (SRP064341)
Tissue	Accession	Total reads	Ktrim preprocessed	STAR aligned	Mappability%	ACE2-norm1	ACE2-norm2	TMPRSS2-norm1	TMPRSS2-norm2	FURIN-norm1	FURIN-norm2	NRP1-norm1	NRP1-norm2
Heart	SRR2561211	47079243	47079243	45497321	96.64	76.483	480.868	50.3133	316.332	1248.82	7851.66	887.898	5582.44
Kidney	SRR2561212	42419462	42419462	40640322	95.81	3184.29	46041.2	410.478	5935.06	520.743	7529.37	609.469	8812.24
Liver	SRR2561213	45306423	45306423	42722562	94.3	68.4017	1880.05	40.3257	1108.37	663.599	18239.3	406.506	11173
Lungs	SRR2561214	45883537	45883536	43005271	93.73	1.58344	100.027	132.465	8367.94	287.507	18162.1	299.519	18920.9
Spleen	SRR2561215	52632086	52632086	49422337	93.9	3.38612	320.946	24.8179	2352.31	130.779	12395.6	206.638	19585.7
Thymus	SRR2561216	41532741	41532741	39554501	95.24	4.01276	223.896	114.711	6400.42	248.928	13889.2	481.164	26847
Skin	SRR3923846	24805754	24493823	21702376	88.6	1.73415	48.3897	17.2299	480.782	584.592	16312.4	23.8111	664.422

## Sheet: Cat
Tissue	Accession	Total reads	Ktrim preprocessed	STAR aligned	Mappability%	ACE2-norm1	ACE2-norm2	TMPRSS2-norm1	TMPRSS2-norm2	FURIN-norm1	FURIN-norm2	NRP1-norm1	NRP1-norm2
Lung	SRR3200449	61604161	59373190	52323679	88.13	18.4812	460.617	309.076	7703.27	388.477	9682.22	840.144	20939.4
Muscle	SRR3200451	53498415	51628230	44553838	86.3	10.3741	37.0109	0	0	1083.27	3864.71	849.189	3029.58
Liver	SRR3200453	66486821	64279254	54290629	84.46	157.613	786.398	7.54007	37.6206	2353.63	11743.3	422.136	2106.21
Ear Tip	SRR3200454	61849569	59863742	49458043	82.62	396.363	9576.21	11.1169	268.586	848.264	20494.2	121.789	2942.45
Ear cartilage	SRR3200455	74477894	72375687	67892280	93.81	31.6229	391.835	1.99233	24.6867	1567.13	19418.1	1042.49	12917.3
Retina	SRR3200457	54310271	52850253	46389760	87.78	7.98536	67.8806	4.82282	40.997	791.172	6725.46	445.279	3785.15
Uterus	SRR3200458	51634724	48975318	40155738	81.99	91.1988	1832.2	23.3786	469.678	426.421	8566.85	198.27	3983.27
Bone marrow	SRR3200459	36096745	33351045	24701766	74.07	0.659737	66.6909	0.441342	44.614	103.951	10508.1	7.66041	774.369
Kidney	SRR3200460	60295175	58082781	43644190	75.14	14709.8	87653.2	1459.75	8698.42	1079.34	6431.6	314.41	1873.52
Testes	SRR3200462	80274030	77645779	70923239	91.34	5.70372	45.0193	27.4723	216.838	224.956	1775.57	107.565	849.008
Retina	SRR3200465	58621360	57043848	51114268	89.61	72.469	312.764	1.82367	7.87066	1206.86	5208.62	1011.96	4367.45
Pancreas	SRR3200469	83078528	80123579	74509518	92.99	235.564	513.528	684.336	1491.85	3501.01	7632.18	842.111	1835.8
Skin	SRR3200470	66777859	64602457	55718935	86.25	343.108	5790.93	7.02896	118.634	596.724	10071.4	336.872	5685.69
Heart	SRR3200471	107724558	104532937	67788907	64.85	27.3825	141.138	1.42738	7.35712	1004.72	5178.62	3573.3	18417.9
Kidney	SRR3200473	47219252	45690466	34964638	76.53	6437.1	46720.8	1097.95	7969	458.19	3325.57	434.171	3151.23
Spleen	SRR3218714	60725845	58500972	49693589	84.94	0.502229	23.7885	5.24787	248.569	150.63	7134.69	198.404	9397.54
Thymus	SRR3218715	52195042	49203820	41479120	84.3	2.44275	54.8889	2.07978	46.7331	338.08	7596.7	44.559	1001.25
Spleen	SRR3218716	42845814	41577135	34374919	82.68	0.156094	8.89864	3.80189	216.739	80.9258	4613.44	140.698	8020.94
Salivary gland	SRR3218717	56827581	54141092	45207119	83.5	0.578647	26.5138	0	0	101.725	4661.08	37.069	1698.52

## Sheet: Dog
Dataset 1 (GSE97638)
Tissue	Accession	Total reads	Ktrim preprocessed	STAR aligned	Mappability%	ACE2-norm1	ACE2-norm2	TMPRSS2-norm1	TMPRSS2-norm2	FURIN-norm1	FURIN-norm2	NRP1-norm1	NRP1-norm2
Neural retina	SRR5443379	18158136	18138066	17449363	96.2	920.163	1327.75	0	0	2144.39	3094.25	797.938	1151.39
Neural retina	SRR5443380	25489581	25465359	24490231	96.17	499.132	765.566	0	0	2069.51	3174.2	642.768	985.874
Neural retina	SRR5443381	12003881	11992690	11535499	96.19	322.372	431.876	0	0	2367.55	3171.77	680.817	912.08
Dataset 2 (SRP114662)
Tissue	Accession	Total reads	Ktrim preprocessed	STAR aligned	Mappability%	ACE2-norm1	ACE2-norm2	TMPRSS2-norm1	TMPRSS2-norm2	FURIN-norm1	FURIN-norm2	NRP1-norm1	NRP1-norm2
Heart (left ventricle)	SRR8996963	45991318	44449475	42594327	95.83	66.3717	178.801	0	0	1163.1	3133.31	2858.21	7699.85
Heart (left atrium)	SRR8996964	46569235	45213751	42470278	93.93	80.5699	410.945	0.556142	2.83659	655.721	3344.49	2696.55	13753.7
Lung	SRR8996965	46168334	44590607	40816349	91.54	1.45564	21.0954	1335.82	19359	312.755	4532.5	1911.82	27706.5
Liver	SRR8996966	51692060	49953096	46598407	93.28	804.991	5576.34	4.5516	31.5299	1399.25	9692.91	523.564	3626.84
Pancreas	SRR8996967	55283372	53379088	46388546	86.9	296.743	870.662	2331.85	6841.79	2011.8	5902.76	2014.37	5910.28
Lymph node	SRR8996968	62480995	60629005	51758660	85.37	5.73027	92.0523	0	0	109.038	1751.61	240.842	3868.94
Heart (right ventricle)	SRR8996969	46648476	45117648	42915864	95.12	60.5479	148.183	0	0	952.254	2330.52	2482.14	6074.73
Skeletal muscle	SRR8996971	45631797	44233179	41948357	94.83	36.1284	83.2824	1.34514	3.10079	667.786	1539.36	1750.93	4036.2
Salivary gland	SRR8996972	43256190	41697927	36926974	88.56	5.50336	37.1243	640.437	4320.23	310.283	2093.09	391.728	2642.5
Adipose	SRR8996983	45152409	43618974	40633451	93.16	50.8627	498.507	0.240358	2.35576	307.002	3008.94	1440.44	14117.8
Bone marrow	SRR8996993	72272259	69830421	59939651	85.84	2.30625	56.4932	0	0	174.386	4271.69	672.087	16463.2
Cartilage	SRR8996994	53915899	52097984	49142410	94.33	8.55904	78.5437	0	0	593.782	5448.96	466.841	4284.06
Adrenal gland	SRR8996995	55999077	54435675	42867568	78.75	0.472155	7.95463	0	0	271.032	4566.22	372.273	6271.87
Bladder	SRR8996996	25629091	24710475	23381661	94.62	138.919	2873.83	581.989	12039.7	143.523	2969.07	297.033	6144.74
Colon	SRR8997000	44721489	43036543	40558438	94.24	2.70688	164.004	15.0641	912.7	40.9192	2479.2	101.576	6154.25
Kidney (cortex)	SRR8997001	57787581	56189631	51652382	91.93	168.485	2268.51	162.052	2181.89	179.755	2420.25	926.135	12469.7
Kidney (medulla)	SRR8997002	44087155	42677016	39643305	92.89	1307.69	11302.3	502.288	4341.28	421.964	3647.03	628.673	5433.62
Skin	SRR8997043	43200562	41534641	38317594	92.25	405.869	3186.36	13.2819	104.273	624.226	4900.61	152.267	1195.4
Spleen	SRR8997044	26950137	26050311	21795307	83.67	0.918398	23.7051	1.50454	38.8342	148.191	3825.02	536.151	13838.8
Stomach	SRR8997045	55518261	53647070	50276470	93.72	17.3597	161.917	375.815	3505.29	276.816	2581.91	972.945	9074.83
Thyroid gland	SRR8997046	48423432	46874668	43968733	93.8	86.5542	634.825	1.6113	11.818	481.367	3530.55	3435.4	25196.7
Dataset 3 (GSE97638)
Tissue	Accession	Total reads	Ktrim preprocessed	STAR aligned	Mappability%	ACE2-norm1	ACE2-norm2	TMPRSS2-norm1	TMPRSS2-norm2	FURIN-norm1	FURIN-norm2	NRP1-norm1	NRP1-norm2
Heart	SRR6206901	31934896	28297899	25005163	88.36	91.3892	295.479	0	0	1677.06	5422.24	4306.52	13923.8
Kidney	SRR6206906	35927711	31403005	27697606	88.2	3871.11	34614.8	2073.62	18542	538.955	4819.25	811.348	7254.94
Liver	SRR6206911	33858041	30213606	23632522	78.22	1595.77	11760.5	33.1514	244.319	2114.84	15585.9	734.597	5413.82
Lung	SRR6206916	29502542	25638471	21877766	85.33	2.47692	52.8592	815.05	17393.8	292.851	6249.67	1510.04	32225.5
Skeletal Muscle	SRR6206921	32712735	28511422	24698601	86.63	9.52132	70.9799	0.974875	7.26753	398.23	2968.74	1015.28	7568.74
Testis	SRR6206926	35435315	30667393	26339541	85.89	16.8251	75.8812	12.2155	55.0919	160.249	722.724	148.996	671.973

## Sheet: Ferret
Tissue	Accession	Total reads	Ktrim preprocessed	STAR aligned	Mappability%	ACE2-norm1	ACE2-norm2	TMPRSS2-norm1	TMPRSS2-norm2	FURIN-norm1	FURIN-norm2	NRP1-norm1	NRP1-norm2
Heart	SRR6206902	29394130	27861205	26291047	94.36	53.925	889.775	54.5995	900.905	374.66	6181.98	1052.01	17358.4
Kidney	SRR6206907	27472302	25711807	24206747	94.15	1172.61	17821.2	361.891	5499.96	672.276	10217.1	103.445	1572.14
Liver	SRR6206912	27454811	25996290	24282703	93.41	7.46761	166.779	4.09628	91.4849	986.651	22035.5	438.04	9783.04
Lung	SRR6206917	26849508	25065001	23473250	93.65	19.1741	764.307	200.163	7978.8	202.036	8053.44	923.331	36805.3
Skeletal muscle	SRR6206922	30505719	28822176	27180993	94.31	12.0246	63.7153	0	0	809.062	4287	1571.87	8328.92
Testis	SRR6206927	27024467	25551148	23846337	93.33	13.847	121.72	1.84533	16.2211	272.18	2392.55	111.893	983.581

## Sheet: Hamster
Tissue	Accession	Total reads	Ktrim preprocessed	STAR aligned	Mappability%	ACE2-norm1	ACE2-norm2	TMPRSS2-norm1	TMPRSS2-norm2	FURIN-norm1	FURIN-norm2	NRP1-norm1	NRP1-norm2
Liver	SRR636857	22166056	21444610	19015456	88.67	0.444314	8.83473	25.4038	505.128	1731.9	34437.1	218.02	4335.11
Liver	SRR636858	15859602	15549003	13966154	89.82	0.486165	11.6099	78.6697	1878.68	1500.63	35835.9	199.33	4760.11
Liver	SRR636859	19789823	19142756	16996355	88.79	1.70372	40.1354	32.3937	763.113	1494.31	35202.1	183.896	4332.11
Kidney	SRR636907	21084573	20327600	18417620	90.6	141.727	3445.45	1207.23	29348.5	766.211	18627	353.685	8598.28
Kidney	SRR636908	22131879	21703453	19566391	90.15	144.678	3562.68	939.329	23130.9	979.132	24111	327.227	8057.93
Kidney	SRR636909	16437102	16098938	14838431	92.17	138.966	3460.45	919.593	22899.2	768.268	19131	286.075	7123.71

## Sheet: Cow
Tissue	Accession	Total reads	Ktrim preprocessed	STAR aligned	Mappability%	ACE2-norm1	ACE2-norm2	TMPRSS2-norm1	TMPRSS2-norm2	FURIN-norm1	FURIN-norm2	NRP1-norm1	NRP1-norm2
Colon	SRR594474	119761742	108567519	100493689	92.56	3.1426	236.266	393.805	29606.9	290.293	21824.7	40.9477	3078.51
Heart	SRR594475	117554231	102808834	99087699	96.38	1.22463	12.4465	0.247461	2.51507	1159.15	11781	549.037	5580.13
Kidney	SRR594476	115720336	107048435	102311713	95.58	92.3946	2938.74	284.409	9046.04	396.8	12620.8	166.213	5286.64
Liver	SRR594477	103019718	96471480	91471456	94.82	129.414	3160.82	40.1436	980.473	1895.61	46298.7	89.4275	2184.19
Lung	SRR594478	103196444	94356596	89631315	94.99	3.02616	234.123	73.2361	5666.02	134.018	10368.5	323.682	25042.1
Skeletal muscle	SRR594479	113227169	100258839	95034372	94.79	0.5436	6.03724	0.805532	8.94625	1959.64	21763.7	504.752	5605.78
Spleen	SRR594480	116884523	106487738	98708719	92.69	4.39856	288.111	0.694357	45.4812	40.4299	2648.2	147.297	9648.14
Testes	SRR594481	107483976	98479248	94432393	95.89	91.2444	901.207	0.691415	6.829	240.359	2373.98	136.158	1344.81
Colon	SRR594483	32336017	26359467	23192961	87.99	1.90776	235.257	66.9414	8254.94	36.0738	4448.47	29.6615	3657.74
Heart	SRR594484	21185451	19043822	17832960	93.64	0	0	1.1691	17.3096	1149.81	17024	779.416	11540
Kidney	SRR594485	27567792	23849700	22038194	92.4	70.4548	2317.6	285.776	9400.55	308.556	10149.9	186.091	6121.43
Liver	SRR594486	26021524	22615391	20906823	92.45	619.185	19120.1	25.6227	791.215	1024.34	31630.9	167.199	5163.02
Lung	SRR594487	22498703	19783813	18090439	91.44	0.437198	50.9262	42.6868	4972.29	93.7018	10914.7	231.799	27000.6
Skeletal muscle	SRR594488	27439293	23672541	21740316	91.84	2.03556	31.1773	25.9409	397.32	785.282	12027.6	270.122	4137.28
Spleen	SRR594489	24283167	20956751	18126163	86.49	6.62513	727.705	0.0755187	8.29497	58.6755	6444.92	99.7098	10952.1
Testes	SRR594490	38368885	28286737	25950324	91.74	77.9858	808.99	0.537502	5.57581	236.331	2451.59	172.854	1793.11
Colon	SRR594492	23173287	20517583	18384896	89.61	0.51891	61.8226	357.145	42550.1	86.6447	10322.8	10.7547	1281.31
Heart	SRR594493	37897106	29975705	28038599	93.54	0.534661	8.43658	1.58457	25.0034	459.278	7247.09	773.623	12207.2
Kidney	SRR594494	22535945	19780690	18307870	92.55	582.107	14092.7	189.301	4582.93	431.593	10448.8	238.266	5768.35
Liver	SRR594495	29192793	25348304	23247486	91.71	536.349	13645.3	20.9263	532.386	704.787	17930.5	200.98	5113.15
Lung	SRR594496	35817736	28434425	26123049	91.87	0.852631	98.7905	41.7955	4842.66	89.3812	10356.2	212.765	24652.2
Skeletal muscle	SRR594497	24842489	21711317	20211951	93.09	0.826379	6.79142	0	0	629.103	5170.15	522.819	4296.68
Spleen	SRR594498	31925721	25398752	21828414	85.94	1.39206	128.114	0	0	28.2801	2602.67	54.8631	5049.15
Testes	SRR594499	25780071	19749083	18213999	92.23	51.7288	479.161	1.26353	11.704	200.779	1859.8	132.761	1229.76

## Sheet: Pig
Tissue	Accession	Total reads	Ktrim preprocessed	STAR aligned	Mappability%	ACE2-norm1	ACE2-norm2	TMPRSS2-norm1	TMPRSS2-norm2	FURIN-norm1	FURIN-norm2	NRP1-norm1	NRP1-norm2
Fat	ERR789443	47223701	46255200	40704383	88	706.204	7098.83	9.83558	98.8682	618.97	6221.94	934.503	9393.71
Heart	ERR789444	46474210	45751115	40401277	88.31	99.4277	298.68	8.22206	24.699	1361.42	4089.68	2139.36	6426.62
Kidney	ERR789445	47565661	46737485	41432264	88.65	1110.06	8476.17	4376.67	33419.2	557.729	4258.68	548.243	4186.25
Liver	ERR789446	52484784	51461538	44629431	86.72	418.007	1942.67	673.12	3128.3	5607.99	26062.9	446.392	2074.59
Lung	ERR789447	42115278	41036112	33759440	82.27	7.49183	179.217	1019.59	24390.3	456.802	10927.4	274.194	6559.15
Lymph node	ERR789448	42796446	41486945	27658393	66.67	13.096	122.45	2228.81	20839.8	1041.83	9741.32	585.393	5473.55
Muscle	ERR789449	48296978	47355203	41588901	87.82	20.3587	31.4402	14.9648	23.1103	2225.77	3437.28	1089.57	1682.64
Spleen	ERR789450	39615892	38445242	27518183	71.58	5.31402	286.118	2.1306	114.716	137.154	7384.64	75.3212	4055.45

[truncated: 3 more sheets: Rabbit, Goat, Tiger]
